# Supplementary material for: Survey on Anxiety and Post-Traumatic Stress Disorder in Intensive Care Personnel during the COVID-19 Pandemic in a Medically Under-Resourced Country
Source: Healthcare (Basel). 2022 Jun 22;10(7):1160. doi: 10.3390/healthcare10071160 (PMC9322630; doi:10.3390/healthcare10071160)
Supplement: Supplementary file 1 [file healthcare-10-01160-s001.zip]

Archive with 1 entries (1 files):
- healthcare-1733593-supplementary.pdf
